# Supplementary material for: Bioactive Phenolics from Vinegar–Egg Accelerates Acute Wound Healing by Activation of Focal Adhesion and Mitogen-Activated Protein Kinase Signaling
Source: Nutrients. 2025 Aug 8;17(16):2584. doi: 10.3390/nu17162584 (PMC12389561; doi:10.3390/nu17162584)
Supplement: Supplementary file 1 [file nutrients-17-02584-s001.zip]

Archive with 6 entries (6 files):
- nutrients-3766656-supplementary.pdf
- Video S1. DMSO.avi
- Video S2. 4-Hydroxy-benzoic acid.avi
- Video S3. Vanillic acid.avi
- Video S4. Methyl syringate.avi
- Video S5. Leptosperin.avi
